# Supplementary material for: Establishment of an Endoscopy-Guided Minimally Invasive Orthotopic Mouse Model of Colorectal Cancer
Source: Cancers (Basel). 2020 Oct 16;12(10):3007. doi: 10.3390/cancers12103007 (PMC7650778; doi:10.3390/cancers12103007)
Supplement: Supplementary file 1 [file cancers-12-03007-s001.zip]

Archive with 1 entries (1 files):
- cancers-955378-supplementary.mp4
